# Supplementary material for: Surface-Enhanced Raman Spectroscopy to Characterize Different Fractions of Extracellular Vesicles from Control and Prostate Cancer Patients
Source: Biomedicines. 2021 May 20;9(5):580. doi: 10.3390/biomedicines9050580 (PMC8161280; doi:10.3390/biomedicines9050580)
Supplement: Supplementary file 1 [file biomedicines-09-00580-s001.zip]

Archive with 1 entries (1 files):
- biomedicines-1158805-SI.pdf
